# Supplementary material for: Progress and Challenges in Integrating Nutritional Care into Oncology Practice: Results from a National Survey on Behalf of the NutriOnc Research Group
Source: Nutrients. 2025 Jan 5;17(1):188. doi: 10.3390/nu17010188 (PMC11722632; doi:10.3390/nu17010188)
Supplement: Supplementary file 1 [file nutrients-17-00188-s001.zip]

Archive with 1 entries (1 files):
- nutrients-3399978-supplementary.pdf
